# Supplementary material for: Pararamosis, a Neglected Tropical Disease Induced by Premolis semirufa Caterpillar Toxins: Investigating Their Effects on Synovial Cell Inflammation
Source: Int J Mol Sci. 2024 Dec 6;25(23):13149. doi: 10.3390/ijms252313149 (PMC11641946; doi:10.3390/ijms252313149)
Supplement: Supplementary file 1 [file ijms-25-13149-s001.zip]

Archive with 2 entries (2 files):
- ijms-3282394-supplementary/ijms-3282394-supplementary figures.pdf
- ijms-3282394-supplementary/ijms-3282394-supplementary table.pdf
